# Supplementary material for: Unveiling the genomic landscape of Salmonella enterica serotypes Typhimurium, Newport, and Infantis in Latin American surface waters: a comparative analysis
Source: Microbiol Spectr. 2024 Mar 28;12(5):e00047-24. doi: 10.1128/spectrum.00047-24 (PMC11064523; doi:10.1128/spectrum.00047-24)
Supplement: Table S1 — Metadata of Salmonella enterica serotypes Typhimurium, Newport, and Infantis isolates. [file spectrum.00047-24-s0004.xlsx]

## Sheet: Typhimurium-Chile
Salmonella enterica serotype Typhimurium isolates from surface waters in Chile
CFSAN number	Strain name	Run number	Genome size (bp)	GC content (%)	Latitude	Longitude
CFSAN097893	CLA-6-1	SRR10357588	4925555	52.05	-35.1543	-71.2845
CFSAN097898	CLA-21-1	SRR10357576	4847187	52.19	-35.3738	-71.6392
CFSAN097900	CLA-23-1	SRR10357579	4875998	52.19	-35.4267	-71.6707
CFSAN097904	CLA-30-1	SRR10357753	5037503	52.02	-35.4468	-71.8811
CFSAN097907	MATAQ-17-2	SRR10357776	4923478	52.05	-34.9834	-71.3976
CFSAN097909	MATAQ-18-1	SRR10357595	4927253	52.06	-34.9808	-71.4181
CFSAN097912	LON-30-1	SRR10357598	4919500	52.05	-34.9964	-71.3905
CFSAN097929	CLA-83-1	SRR10357767	4910482	52.13	-35.4267	-71.6707
CFSAN097951	LON-120-1	SRR10357761	4912583	52.12	-34.9964	-71.3905
CFSAN098232	FA0099	SRR10357721	4899337	52.09	-33.5492	-70.8287
CFSAN098545	CLA-24-1	SRR10824226	4876351	52.18	-35.4512	-71.6906
CFSAN098559	CLA-60-6	SRR10824930	5022540	52.01	-35.4468	-71.8811
CFSAN098587	MATAQ-115-1	SRR11029495	4924118	52.05	-34.9761	-71.8527
CFSAN100469	FA0555	SRR11271857	5002005	52.08	-33.4477	-70.8236
CFSAN100498	FA0593	SRR11271978	4866374	52.18	-33.6134	-70.9394
CFSAN100561	MATAQ-142-4	SRR11029473	4929153	52.06	-34.9926	-71.7627
CFSAN103674	LON-150-4	SRR11272397	4916130	52.13	-34.9964	-71.3905
CFSAN103697	CLA-170-1	SRR11271833	4884724	52.15	-35.3429	-71.5983
CFSAN103702	CLA-171-1	SRR11271843	4918456	52.12	-35.3738	-71.6392
CFSAN103713	CLA-173-8	SRR11271869	4876258	52.19	-35.4267	-71.6707
CFSAN103752	FA0523	SRR11305788	4918656	52.09	-33.6144	-71.6217
CFSAN103755	FA0604	SRR11305761	4852302	52.18	-33.6134	-70.9394
CFSAN103894	CLA-174-1	SRR11305815	4913474	52.13	-35.4512	-71.6906
CFSAN103903	CLA-175-1	SRR11305798	4915349	52.13	-35.4663	-71.6955
CFSAN103923	CLA-180-1	SRR11306106	4990037	52.04	-35.4468	-71.8811
CFSAN109704	LON-164-5	SRR13988186	4919544	52.11	-34.9747	-71.2902
CFSAN109705	LON-164-7	SRR13988181	4930304	52.05	-34.9747	-71.2902
CFSAN109707	LON-165-4	SRR13988783	4930134	52.05	-34.9819	-71.3292
CFSAN109708	MATAQ-167-3	SRR13988420	4923840	52.06	-34.9834	-71.3976
CFSAN116550	FA1170	SRR18645724	4828948	52.12	-33.6848	-70.9595
CFSAN117383	LON-252-2	SRR18751192	4927957	52.06	-35.0919	-71.3129
CFSAN117385	LON-253-1	SRR18752189	4928752	52.06	-35.0509	-71.2299
CFSAN117391	LON-255-1	SRR21789196	4930563	52.06	-34.9819	-71.3292
CFSAN117394	MATAQ-258-1	SRR21789171	4846780	52.19	-34.9808	-71.4181
CFSAN117397	MATAQ-259-1	SRR21788693	4916349	52.13	-35.0326	-71.5265
CFSAN117423	I-MAP-04-1	SRR18751078	4913362	52.13	-33.4322	-70.6518
CFSAN117774	I-MAP-06-1	SRR21787733	4929673	52.06	-33.4286	-70.8398
CFSAN117777	I-MAP-03-1	SRR21205259	4882879	52.16	-33.4178	-70.6092
CFSAN117786	I-MAP-52-6	SRR21204770	4878631	52.16	-33.3003	-70.6763
CFSAN117798	I-MAP-53-1	SRR21204998	4898715	52.15	-33.2856	-70.6876
CFSAN117801	I-MAP-56-5	SRR21204629	4870764	52.18	-33.2744	-70.7021
CFSAN117803	I-MAP-57-3	SRR21204767	4910960	52.13	-33.2685	-70.717
CFSAN117806	I-MAP-58-4	SRR21205268	4878649	52.16	-33.2525	-70.7062
CFSAN117809	I-MAP-50-1	SRR21204660	4878685	52.16	-33.2863	-70.6727
CFSAN119378	II-MAP-04-1	SRR21789756	4901072	52.15	-33.4322	-70.6518
CFSAN119383	II-MAP-06-1	SRR21789638	4929601	52.06	-33.4286	-70.8398
CFSAN119395	II-MAP-36-1	SRR21789510	4897065	52.15	-33.3853	-70.8391
CFSAN119398	II-MAP-50-1	SRR21789495	4900061	52.15	-33.2863	-70.6727
CFSAN120987	FA1393	SRR21536516	4907245	52.14	-33.7188	-71.2155
CFSAN121010	II-MAP-55-4	SRR22175145	4903087	52.17	-33.2698	-70.6791
CFSAN121012	II-MAP56-1	SRR22175152	4926554	52.2	-33.2744	-70.7021
CFSAN122574	III-MAP-29-1	SRR21536636	4869567	52.16	-33.689	-71.009
CFSAN122579	III-MAP-30-1	SRR21789651	4869312	52.16	-33.684	-71.0092
CFSAN122599	IV-MAP-04-1	SRR21536578	4871140	52.16	-33.4322	-70.6518
CFSAN122864	FA1395	SRR21536646	4903913	52.14	-33.7188	-71.2155
CFSAN122900	FA1375	SRR21536639	4731907	52.14	-33.7053	-70.7234
CFSAN122914	FA1584	SRR21536536	4908169	52.11	-33.6906	-71.0773
CFSAN124346	FA1467	SRR21796684	4906323	52.14	-33.759	-70.8978
CFSAN124356	FA1478	SRR21796808	4729377	52.14	-33.6849	-70.6926
CFSAN125091	7-MAP-03-3	SRR21789952	4880649	52.16	-33.4178	-70.6092
CFSAN125094	7-MAP-04-3	SRR21790037	4879602	52.16	-33.4322	-70.6518
CFSAN125120	7-MAP-12-1	SRR21790075	4923737	52.13	-33.5144	-70.8255

## Sheet: Typhimurium-Mexico
Salmonella enterica serotype Typhimurium isolates from surface waters in Mexico
CFSAN number	Strain name	Run number	Genome size (bp)	GC content (%)	Latitude	Longitude
CFSAN099024	MPSPSA1918-3	SRR11016193	4966184	52.14	20.5645	-101.191
CFSAN099067	MPSPSA1943-3	SRR11029506	4828299	52.1	19.948	-99.3256
CFSAN099069	MPSPSA1944-1	SRR11029528	4836874	52.1	19.9486	-99.323
CFSAN099075	MPSPSA1945-3	SRR11029526	4836000	52.1	19.9133	-99.3511
CFSAN099097	MPSPSA1960-1	SRR11029602	4858214	52.15	20.4363	-101.749
CFSAN099162	MPSPSA1994-2	SRR11028646	4846527	52.1	19.3768	-99.5387
CFSAN102304	MPSPSA19215-1	SRR22229564	4932811	52.02	18.789	-99.2217
CFSAN102312	MPSPSA19220-1	SRR22230420	4818849	52.12	18.8426	-99.2186
CFSAN102369	MPSPSA19251-2	SRR22234162	4957964	52.1	19.3121	-98.2618
CFSAN115656	MPSPSA206-5	SRR22231393	4934963	52.06	19.273	-98.232
CFSAN115665	MPSPSA209-2	SRR22228152	4869400	52.1	19.1454	-98.7772
CFSAN115674	MPSPSA2011-3	SRR22234204	4834508	52.12	19.2322	-98.9687
CFSAN115691	MPSPSA2015-2	SRR22230231	4892788	52.11	19.2502	-99.0841
CFSAN115773	MPSPSA2035-2	SRR18517444	4932324	52.06	20.3379	-99.3484
CFSAN115776	MPSPSA2036-1	SRR18517453	4926192	52.08	19.948	-99.3256
CFSAN115782	MPSPSA2037-3	SRR18517463	5055008	51.85	19.1779	-98.304
CFSAN115789	MPSPSA2039-1	SRR18328258	4936830	52.05	19.1892	-98.2585
CFSAN115852	MPSPSA2061-2	SRR18544718	4813435	52.11	19.1454	-98.7772
CFSAN115862	MPSPSA2064-1	SRR18544717	5000741	52.11	19.2423	-98.9078
CFSAN115863	MPSPSA2064-2	SRR18544685	4932109	52.01	19.2423	-98.9078
CFSAN115919	MPSPSA2078-3	SRR21786912	4961199	52.03	19.2502	-99.0841
CFSAN121364	MPSPSA20109-2	SRR21787279	4732581	52.14	18.8436	-99.2048
CFSAN121366	MPSPSA20110	SRR21535520	4730906	52.14	18.789	-99.2217
CFSAN121383	MPSPSA215-3	SRR21536526	4770711	52.16	20.3379	-99.3484
CFSAN121384	MPSPSA216-1	SRR21536562	4773629	52.16	19.1779	-98.304
CFSAN121392	MPSPSA2110	SRR21787367	4785199	52.16	19.273	-98.232
CFSAN121428	MPSPSA2137-2	SRR22231360	4884999	52.19	19.273	-98.232
CFSAN121462	MPSPSA2157	SRR22230402	4893264	52.22	19.1984	-98.2514

## Sheet: Typhimurium-Brazil
Salmonella enterica serotype Typhimurium isolates from surface waters in Brazil
CFSAN number	Strain name	Run number	Genome size (bp)	GC content (%)	Latitude	Longitude
CFSAN114278	W004-32-1	SRR19844405	4903644	52.14	-22.2997	-43.4536
CFSAN114305	W022-37-1	SRR19846496	4964355	52.04	-22.3919	-43.3033
CFSAN114307	W024-10-1	SRR19844409	5124010	52.01	-22.4104	-43.3082
CFSAN114330	W030-30-1	SRR19844389	5194508	51.96	-22.175	-42.9781
CFSAN114337	W031-41-1	SRR19844386	5194916	51.95	-22.1371	-42.907
CFSAN114352	W034-19-1	SRR19846433	5182486	51.98	-22.1011	-42.8729
CFSAN114375	W039-26-1	SRR21802510	5150221	52	-22.191	-42.8708
CFSAN114381	W040-23-1	SRR19845655	5148753	52	-22.1487	-42.8017
CFSAN114386	W041-25-1	SRR19845606	4913995	52.14	-22.1572	-42.7738
CFSAN114430	W053-23-1	SRR19845591	4889701	52.19	-22.3106	-43.4699
CFSAN114452	W064-23-1	SRR19846771	4845883	52.15	-22.3186	-43.6639
CFSAN114453	W065-24-1	SRR19846794	4844691	52.15	-22.3132	-43.6572
CFSAN114465	W071-21-1	SRR19845675	4889074	52.18	-22.286	-43.5855
CFSAN121640	W078-23-1	SRR22175713	4929114	52.22	-22.4074	-43.6701
CFSAN121692	W157-23-1	SRR22175522	4848756	52.17	-22.2534	-43.4394
CFSAN121729	W096-14-1	SRR22175688	5112778	51.99	-22.2646	-42.7879

## Sheet: Newport-Chile
Salmonella enterica serotype Newport isolates from surface waters in Chile
CFSAN number	Strain name	Run number	Genome size (bp)	GC content (%)	Latitude	Longitude
CFSAN105326	FA0941	SRR21790047	5518791	51.71	-33.6357	-70.3568
CFSAN105329	FA0944	SRR18642857	5612836	51.65	-33.6553	-70.66
CFSAN111177	FA0994	SRR18643222	4687125	52.23	-33.5487	-70.8463
CFSAN111184	FA1001	SRR18643341	4683330	52.22	-33.6375	-70.9125
CFSAN111203	FA1029	SRR18643210	5471615	51.71	-33.6068	-70.4885
CFSAN111205	FA1039	SRR21790061	5483703	51.72	-33.6218	-70.5368
CFSAN116531	FA1110	SRR21790036	5774948	51.41	-33.3347	-70.3641
CFSAN116548	FA1167	SRR18645717	4724285	52.18	-33.6375	-70.9125
CFSAN116555	FA1181	SRR18645732	4714360	52.23	-33.6847	-70.9834
CFSAN116572	FA1240	SRR18645817	5493599	51.66	-33.4178	-70.6092
CFSAN116574	FA1244	SRR18645861	5586998	51.62	-33.4322	-70.6518
CFSAN117332	FA1169	SRR21790082	4721677	52.18	-33.6375	-70.9125
CFSAN117333	FA1179	SRR21790057	4686160	52.23	-33.6847	-70.9834
CFSAN117337	FA1242	SRR21790074	5575420	51.62	-33.4178	-70.6092
CFSAN117795	I-MAP-05-2	SRR21787911	4684840	52.22	-33.4139	-70.7827
CFSAN117824	I-MAP-23-1	SRR21787923	4686379	52.23	-33.6375	-70.9125
CFSAN117827	I-MAP-24-1	SRR21789175	4686513	52.23	-33.6527	-70.9209
CFSAN117868	FA1028	SRR19250023	5459080	51.7	-33.6068	-70.4885
CFSAN117871	FA1037	SRR21793343	5473144	51.71	-33.6218	-70.5368
CFSAN119351	I-MAP-41-1	SRR21788101	4685378	52.23	-33.5997	-70.8838
CFSAN119355	I-MAP-42-2	SRR21789847	4686762	52.22	-33.6078	-70.8726
CFSAN119358	I-MAP-43-2	SRR21789628	4685945	52.22	-33.6003	-70.8662
CFSAN119364	I-MAP-45-3	SRR21789563	4686570	52.23	-33.6269	-70.8809
CFSAN119366	I-MAP-46-1	SRR21789517	4685168	52.22	-33.658	-70.923
CFSAN119380	II-MAP-05-1	SRR21789715	4685698	52.23	-33.4139	-70.7827
CFSAN119389	II-MAP-15-1	SRR21789639	4686866	52.23	-33.5492	-70.8287
CFSAN119419	FA0052	SRR21793437	5684608	51.58	-33.6068	-70.4885
CFSAN120930	FA1301	SRR21796722	5586227	51.66	-33.6357	-70.3568
CFSAN120947	FA1319	SRR21536557	5472763	51.63	-33.6365	-70.5428
CFSAN120977	FA1385	SRR21796669	4716639	52.23	-33.6771	-71.1829
CFSAN120982	FA1355	SRR21796665	4715867	52.23	-33.6771	-71.1829
CFSAN121042	III-MAP-15-1	SRR22175448	4723029	52.23	-33.5492	-70.8287
CFSAN121063	III-MAP-22-1	SRR22175281	4962861	51.91	-33.6134	-70.9394
CFSAN122555	II-MAP-42-6	SRR21535514	4676891	52.21	-33.6078	-70.8726
CFSAN122569	III-MAP-22-3	SRR21789761	4674807	52.14	-33.6134	-70.9394
CFSAN122589	III-MAP-44-1	SRR21789281	4684488	52.22	-33.5916	-70.8605
CFSAN122594	III-MAP-45-1	SRR21789484	4683673	52.22	-33.6269	-70.8809
CFSAN122866	FA1397	SRR21796799	4772545	52.19	-33.6782	-71.1237
CFSAN122867	FA1398	SRR21536593	4771446	52.19	-33.759	-70.8978
CFSAN122919	FA1590	SRR21796733	4690269	52.22	-33.6908	-71.0746
CFSAN123181	IV-MAP-14-6	SRR22175035	4695861	52.24	-33.543	-70.8279
CFSAN123233	IV-MAP-37-1	SRR22175709	4717101	52.22	-33.6963	-70.9936
CFSAN124306	FA1595	SRR21796675	4691832	52.22	-33.6646	-71.1561
CFSAN124309	FA1600	SRR21796715	4684747	52.22	-33.7042	-70.9337
CFSAN124312	FA1608	SRR21796716	4716371	52.23	-33.7042	-70.9337
CFSAN124315	FA1615	SRR21535522	4694097	52.22	-33.7397	-71.0062
CFSAN124324	FA1432	SRR21796804	4720266	52.21	-33.7313	-70.7763
CFSAN124325	FA1425	SRR21796805	4713754	52.2	-33.7597	-70.7896
CFSAN124326	FA1426	SRR21796660	4684889	52.22	-33.777	-70.7962
CFSAN124331	FA1433	SRR21796664	4714490	52.2	-33.6849	-70.6926
CFSAN125066	6-MAP-26-1	SRR21789655	4806375	52.23	-33.6601	-70.9353

## Sheet: Newport-Mexico
Salmonella enterica serotype Newport isolates from surface waters in Mexico
CFSAN number	Strain name	Run number	Genome size (bp)	GC content (%)	Latitude	Longitude
CFSAN099016	MPSPSA1915	SRR11016593	4760191	52.2	21.0493	-101.256
CFSAN099038	MPSPSA1929-1	SRR10827930	4837961	52.12	20.838	-101.611
CFSAN099042	MPSPSA1932-1	SRR10827767	4790497	52.11	20.454	-101.199
CFSAN099073	MPSPSA1945-1	SRR11029536	4796921	52.12	19.9133	-99.3511
CFSAN099077	MPSPSA1950-1	SRR11029533	4724774	52.13	21.0973	-100.892
CFSAN099091	MPSPSA1957-1	SRR11029585	4793465	52.11	20.469	-101.615
CFSAN099110	MPSPSA1971-2	SRR11029603	4755017	52.29	18.801	-98.7645
CFSAN099112	MPSPSA1973-1	SRR11029606	4688693	52.1	18.801	-98.7645
CFSAN099113	MPSPSA1973-2	SRR11029608	4755994	52.29	18.801	-98.7645
CFSAN099139	MPSPSA1986-1	SRR11028908	4795077	52.09	20.5482	-101.393
CFSAN099189	MPSPSA19108-3	SRR13657897	4772071	52.19	19.3121	-98.2618
CFSAN099192	MPSPSA19111	SRR13657541	4789125	52.1	20.9021	-101.442
CFSAN099193	MPSPSA19112	SRR13657544	4750043	52.18	20.9563	-101.443
CFSAN099198	MPSPSA19125-1	SRR13657540	4757279	52.19	19.2593	-99.5064
CFSAN102192	MPSPSA19156-2	SRR11122779	4797903	52.09	20.8739	-101.294
CFSAN102193	MPSPSA19157-1	SRR11122777	4812681	52.09	20.8754	-101.293
CFSAN102242	MPSPSA19182-1	SRR18321029	4789521	52.14	20.8382	-101.61
CFSAN102246	MPSPSA19183-2	SRR18321879	4870206	52.13	20.8381	-101.611
CFSAN102250	MPSPSA19185-1	SRR18517232	4869871	52.13	20.8382	-101.613
CFSAN102253	MPSPSA19187-1	SRR18517228	4807520	52.09	20.8387	-101.616
CFSAN102260	MPSPSA19196-1	SRR18517447	4836661	52.22	19.1892	-98.2585
CFSAN102281	MPSPSA19204-1	SRR18321017	4867142	52.13	20.5533	-101.353
CFSAN102290	MPSPSA19207-1	SRR18320995	4793995	52.19	19.273	-98.232
CFSAN102319	MPSPSA19223-2	SRR22230275	4788360	52.18	18.7816	-98.7455
CFSAN102340	MPSPSA19234-1	SRR22230689	4662304	52.08	18.7816	-98.7455
CFSAN102353	MPSPSA19242-1	SRR22230658	4699903	52.11	18.8426	-99.2186
CFSAN102363	MPSPSA19247-2	SRR22231404	4837199	52.21	19.1892	-98.2585
CFSAN102377	MPSPSA19256-2	SRR22230928	4806496	52.23	19.2591	-99.0863
CFSAN102382	MPSPSA19264	SRR22231029	4901595	52.11	19.9486	-99.323
CFSAN102408	MPSPSA19279-2	SRR22228120	4607296	52.13	18.8177	-98.756
CFSAN102411	MPSPSA19281-1	SRR22228127	4832909	52.23	18.7816	-98.7455
CFSAN102417	MPSPSA19284-1	SRR22227729	4666536	52.15	19.1789	-98.2608
CFSAN102430	MPSPSA19291-3	SRR22228952	4798587	52.1	19.2502	-99.0841
CFSAN102431	MPSPSA19292-1	SRR22228960	4797450	52.11	19.2591	-99.0863
CFSAN102450	MPSPSA19307-3	SRR22230435	4667785	52.14	18.789	-99.2217
CFSAN102498	MPSPSA19321-3	SRR22230657	4644882	52.22	19.2819	-99.0566
CFSAN102500	MPSPSA19322-1	SRR22234159	4804252	52.21	19.2531	-99.0614
CFSAN102506	MPSPSA19323-3	SRR22231140	4795020	52.1	19.2502	-99.0841
CFSAN102508	MPSPSA19324-1	SRR22231137	4793641	52.1	19.2591	-99.0863
CFSAN102510	MPSPSA19324-3	SRR22231176	4808121	52.22	19.2591	-99.0863
CFSAN102512	MPSPSA19325-1	SRR22230701	4808964	52.22	19.2563	-99.0995
CFSAN102516	MPSPSA19326-1	SRR22230927	4798885	52.1	19.2485	-99.1152
CFSAN102517	MPSPSA19326-2	SRR22230923	4803104	52.22	19.2485	-99.1152
CFSAN115664	MPSPSA209-1	SRR22228126	4906876	52.17	19.1454	-98.7772
CFSAN115669	MPSPSA2010-2	SRR22233027	4797887	52.11	19.2585	-98.9647
CFSAN115677	MPSPSA2012-2	SRR22230147	4789058	52.11	19.2423	-98.9078
CFSAN115681	MPSPSA2012-6	SRR22230240	4822145	52.18	19.2423	-98.9078
CFSAN115682	MPSPSA2013-1	SRR22230239	4798905	52.23	19.2437	-98.845
CFSAN115686	MPSPSA2014-1	SRR22230399	4856595	52.19	19.2485	-99.1152
CFSAN115706	MPSPSA2020-3	SRR22230396	4661673	52.05	18.8436	-99.2048
CFSAN115718	MPSPSA2023-1	SRR22230272	4799905	52.12	18.8177	-98.756
CFSAN115724	MPSPSA2024-1	SRR22230676	4800770	52.12	18.801	-98.7645
CFSAN115743	MPSPSA2028-2	SRR18517455	4664365	52.14	19.3768	-99.5387
CFSAN115798	MPSPSA2041-1	SRR18328265	4841435	52.22	19.3121	-98.2618
CFSAN115838	MPSPSA2054-2	SRR18545490	4830747	52.22	19.273	-98.232
CFSAN115844	MPSPSA2057-1	SRR18545466	4802833	52.23	19.2563	-99.0995
CFSAN115846	MPSPSA2059-1	SRR18544686	4667633	52.2	19.2502	-99.0841
CFSAN115859	MPSPSA2063-1	SRR18544706	4713509	52.21	19.2322	-98.9687
CFSAN115866	MPSPSA2065-1	SRR18544648	4883570	52.03	19.1789	-98.2608
CFSAN115977	MPSPSA2093-1	SRR21786983	4806474	52.23	19.1984	-98.2514
CFSAN115994	MPSPSA2097-1	SRR22114016	4817427	52.26	19.2423	-98.9078
CFSAN116005	MPSPSA20102-1	SRR22175102	4855352	52.27	19.3768	-99.5387
CFSAN121388	MPSPSA218-1	SRR21536538	4629210	52.2	19.1984	-98.2514
CFSAN121391	MPSPSA219-2	SRR21536579	4803507	52.23	19.2236	-98.2529
CFSAN121393	MPSPSA2111-1	SRR21787363	4846854	52.19	19.2563	-99.0995
CFSAN121408	MPSPSA2119	SRR21787053	4635383	52.06	18.801	-98.7645
CFSAN121411	MPSPSA2122	SRR21535479	4838783	52.16	18.839	-99.2303
CFSAN121412	MPSPSA2123	SRR21535511	4888423	52.2	18.789	-99.2217
CFSAN121420	MPSPSA2130	SRR22230144	4825899	52.1	18.789	-99.2217
CFSAN121449	MPSPSA2150-2	SRR22230270	4699420	52.2	19.2683	-98.8937
CFSAN121458	MPSPSA2155-1	SRR22230215	4842925	52.2	19.2787	-99.1131
CFSAN121460	MPSPSA2156-1	SRR22230432	4701791	52.22	19.2531	-99.0614
CFSAN121463	MPSPSA2158-1	SRR22230219	4759405	52.04	18.839	-99.2303

## Sheet: Newport-Brazil
Salmonella enterica serotype Newport isolates from surface waters in Brazil
CFSAN number	Strain name	Run number	Genome size (bp)	GC content (%)	Latitude	Longitude
CFSAN114289	W011-45-2	SRR19844376	4737125	52.19	-22.3025	-42.9471
CFSAN114291	W012-40-1	SRR19844384	4664076	52.18	-22.4074	-43.6701
CFSAN114299	W016-46-1	SRR19846494	4783931	52.11	-22.4104	-43.3082
CFSAN114320	W028-26-1	SRR19844317	4654476	52.22	-22.2152	-43.0209
CFSAN114325	W029-35-1	SRR19844320	4744064	52.21	-22.1892	-42.9858
CFSAN114335	W031-36-1	SRR19844404	4714109	52.23	-22.1371	-42.90695
CFSAN114351	W034-14-1	SRR19846441	4749777	52.16	-22.1011	-42.8729
CFSAN114392	W042-25-1	SRR21802411	4748190	52.18	-22.1599	-42.7723
CFSAN114395	W044-22-1	SRR19845317	4750548	52.16	-22.1604	-42.7266
CFSAN114404	W045-40-1	SRR19845532	4748761	52.16	-22.1702	-42.7158
CFSAN114406	W046-8-1	SRR19845575	4746284	52.18	-22.1599	-42.7723
CFSAN114412	W047-15-1	SRR19845528	4710712	52.23	-22.1755	-42.7079
CFSAN114422	W051-16-1	SRR19846806	4721786	52.1	-22.3152	-42.938
CFSAN118318	C3821RVXL3	SRR19619727	4662794	52.03	-7.01675	-37.9855
CFSAN118329	C31013RVXL1	SRR19619744	4625905	52.18	-6.98669	-38.4551
CFSAN118333	C31031TTXL1	SRR19619682	4668279	52.17	-6.98272	-38.4534
CFSAN118413	C4611RVXL1	SRR21770971	4709036	52.16	-6.84436	-38.3156
CFSAN118428	C4813RVXL1	SRR21770847	4663690	52.17	-7.07617	-37.9787
CFSAN118434	C4822TTXL1	SRR21770814	4706293	52.15	-7.01675	-37.9855
CFSAN118436	C4823TTXL1	SRR21770817	4873795	52.02	-7.01675	-37.9855
CFSAN118440	C41013RVBS1	SRR21770808	4628026	52.18	-6.987028	-38.455278
CFSAN118454	C5121RVHT1	SRR21770955	4710264	52.13	-6.917528	-35.677667
CFSAN118455	C5121RVXL1	SRR21770992	4710357	52.13	-6.917528	-35.677667
CFSAN118465	C5131RVBS1	SRR21770845	4712548	52.13	-6.917611	-35.675500
CFSAN118484	C5223TTXL1	SRR21786792	4770257	52.11	-6.85772	-35.3674
CFSAN120085	C5931TTXL1	SRR19187873	4680529	52.14	-6.91481	-37.5845
CFSAN120089	C5821RVXL1	SRR19187865	4743388	52.07	-7.01744	-37.984611
CFSAN120093	C5822TTXL2	SRR19187330	4703514	52.13	-7.01675	-37.9855
CFSAN120108	C5611RVXL1	SRR19187605	4680449	52.14	-6.84436	-38.3156
CFSAN121624	W071-33-1	SRR22175273	4715707	52.23	-22.286	-43.5855
CFSAN121630	W073-36-1	SRR22175161	4713847	52.31	-22.2729	-43.572
CFSAN121635	W076-24-1	SRR22175726	4711819	52.26	-22.3088	-43.5537
CFSAN121654	W106-15-1	SRR22175164	4728099	52.28	-22.3047	-43.3111
CFSAN121660	W118-11-1	SRR22175525	4691063	52.24	-22.4032	-43.421
CFSAN121670	W120-16-1	SRR22175142	4720125	52.25	-22.4396	-43.4403
CFSAN121672	W126-8-1	SRR22175139	4694549	52.24	-22.3914	-43.3078
CFSAN121678	W155-19-1	SRR22175141	4706065	52.26	-22.3136	-43.4407

## Sheet: Infantis-Chile
Salmonella enterica serotype Infantis isolates from surface waters in Chile
CFSAN number	Strain name	Run number	Genome size (bp)	GC content (%)	Latitude	Longitude
CFSAN097949	MATAQ-117-1	SRR10357757	4564595	52.24	-35.0528	-72.1639
CFSAN098214	FA0023	SRR10357421	4934296	52.14	-33.5487	-70.8463
CFSAN098215	FA0204	SRR10357572	4965823	52.12	-33.6375	-70.9125
CFSAN098219	FA0208	SRR10357559	4968597	52.12	-33.6375	-70.9125
CFSAN098221	FA0213	SRR10357553	4941025	52.12	-33.6527	-70.9209
CFSAN098235	FA0125	SRR10357518	4950685	52.15	-33.6782	-70.9553
CFSAN098869	FA0202	SRR10970380	4956889	52.13	-33.6134	-70.9394
CFSAN098917	FA0416	SRR10969694	4580911	52.31	-33.7597	-70.7896
CFSAN100005	FA0434	SRR10969693	4620122	52.2	-33.7876	-70.893
CFSAN100010	FA0445	SRR10970327	4578584	52.3	-33.7074	-71.0388
CFSAN100037	FA0486	SRR10970407	4962938	52.12	-33.6991	-71.0846
CFSAN100047	FA0499	SRR10970374	4576219	52.3	-33.6314	-71.5998
CFSAN100059	FA0514	SRR10970056	4959296	52.13	-33.6144	-71.6217
CFSAN100449	FA0535	SRR11271887	4667539	52.26	-33.4286	-70.8398
CFSAN103745	FA0491	SRR11305778	4964584	52.12	-33.6144	-71.6217
CFSAN103746	FA0510	SRR11305725	4579828	52.3	-33.6314	-71.5998
CFSAN103749	FA0520	SRR11305780	4960475	52.13	-33.6144	-71.6217
CFSAN103771	FA0651	SRR11305814	4967377	52.11	-33.691	-71.0527
CFSAN103776	FA0693	SRR11305828	4968731	52.12	-33.5256	-70.8273
CFSAN103778	FA0704	SRR11305823	4969045	52.12	-33.543	-70.8279
CFSAN103780	FA0720	SRR11305838	4646442	52.12	-33.5487	-70.8463
CFSAN103783	FA0732	SRR11305851	4968450	52.12	-33.6847	-70.9834
CFSAN103784	FA0734	SRR11305870	4968610	52.12	-33.6847	-70.9834
CFSAN103915	CLA-179-1	SRR11305873	4943181	52.12	-35.4574	-71.8708
CFSAN103949	CLA-201-2	SRR11305837	4654131	52.27	-35.3738	-71.6392
CFSAN105305	FA0874	SRR18637754	4969413	52.12	-33.5144	-70.8255
CFSAN105328	FA0943	SRR18642806	4933978	52.13	-33.6068	-70.4885
CFSAN105332	FA0948	SRR18637768	4967120	52.12	-33.777	-70.7962
CFSAN105340	FA0956	SRR18642866	4971227	52.12	-33.691	-71.0527
CFSAN111164	FA0870	SRR18643221	4960677	51.98	-33.634	-71.5451
CFSAN111166	FA0901	SRR18643212	4934114	52.13	-33.4178	-70.6092
CFSAN111173	FA0928	SRR18643418	4963234	52.12	-33.6053	-70.9097
CFSAN111183	FA1000	SRR18643219	4966025	52.12	-33.5487	-70.8463
CFSAN111185	FA1002	SRR18643340	4971886	52.13	-33.6375	-70.9125
CFSAN111188	FA1006	SRR18643223	4981196	52.1	-33.6601	-70.9353
CFSAN111193	FA1011	SRR18643115	4959821	52.14	-33.6782	-70.9553
CFSAN113831	MATAQ-178-1	SRR18743860	4960547	52.13	-35.0179	-71.4257
CFSAN116526	FA1099	SRR18645670	4964344	52.12	-33.691	-71.0527
CFSAN116576	FA1249	SRR18645802	4942194	52.16	-33.4139	-70.7827
CFSAN117306	FA1094	SRR18645864	4967657	52.12	-33.691	-71.0527
CFSAN117318	FA1136	SRR21789973	4969756	52.13	-33.5492	-70.8287
CFSAN117340	FA1251	SRR21790079	4940095	52.15	-33.4139	-70.7827
CFSAN117347	FA1271	SRR21789939	4966329	52.12	-33.5487	-70.8463
CFSAN117349	FA1275	SRR21789925	4965918	52.12	-33.579	-70.8724
CFSAN117792	I-MAP-55-1	SRR21205304	4603552	52.27	-33.2698	-70.6791
CFSAN117810	I-MAP-50-5	SRR21789194	4952951	52.14	-33.2863	-70.6727
CFSAN117833	FA0705	SRR21789977	4968447	52.13	-33.5492	-70.8287
CFSAN117836	FA0722	SRR21789974	4678755	52.11	-33.5487	-70.8463
CFSAN117838	FA0735	SRR21789945	4965436	52.12	-33.6847	-70.9834
CFSAN117845	FA0856	SRR21792528	4961618	51.98	-33.7188	-71.2155
CFSAN117846	FA0897	SRR21792526	4935152	52.13	-33.4178	-70.6092
CFSAN117859	FA0926	SRR21792578	4967549	52.13	-33.6053	-70.9097
CFSAN117885	FA0426	SRR21793399	4955784	52.13	-33.777	-70.7962
CFSAN117890	FA0695	SRR21793373	4966522	52.12	-33.5256	-70.8273
CFSAN119359	I-MAP-43-3	SRR21789643	4598397	52.15	-33.6003	-70.8662
CFSAN119393	II-MAP-33-2	SRR21789488	4605568	52.27	-33.3748	-70.8294
CFSAN119411	FA0013	SRR21793818	4656297	52.27	-33.5152	-70.8384
CFSAN119416	FA0037	SRR21793811	4948801	52.13	-33.6527	-70.9209
CFSAN119421	FA0068	SRR21793430	4954926	52.13	-33.7131	-71.0296
CFSAN119439	FA0258	SRR21793409	4923609	52.15	-33.4139	-70.7827
CFSAN119440	FA0273	SRR21793452	4956165	52.13	-33.4477	-70.8236
CFSAN119443	FA0284	SRR21793449	4959660	52.13	-33.5152	-70.8384
CFSAN119458	FA0424	SRR21791300	4956959	52.13	-33.777	-70.7962
CFSAN121007	II-MAP-54-1	SRR22175066	4604871	52.18	-33.2988	-70.682
CFSAN121024	II-MAP-41-7	SRR22113960	4940365	52.17	-33.5997	-70.8838
CFSAN121027	II-MAP-48-4	SRR22114004	4972560	52.15	-33.681	-70.9369
CFSAN121054	III-MAP-54-1	SRR22175168	4605684	52.18	-33.2988	-70.682
CFSAN122556	II-MAP-42-7	SRR21789509	4939303	52.15	-33.6078	-70.8726
CFSAN124318	FA1419	SRR21536638	4685894	52.27	-33.6453	-70.5878
CFSAN124321	FA1428	SRR21536647	4686128	52.27	-33.6496	-70.6107
CFSAN124362	FA1500	SRR21796818	4710786	52.23	-33.7277	-70.919
CFSAN124365	FA1513	SRR21796813	4756305	52.22	-33.717	-70.9237

## Sheet: Infantis-Mexico
Salmonella enterica serotype Infantis isolates from surface waters in Mexico
CFSAN number	Strain name	Run number	Genome size (bp)	GC content (%)	Latitude	Longitude
CFSAN099012	MPSPSA1911-1	SRR11016320	4667225	52.25	20.9954	-101.288
CFSAN099048	MPSPSA1934-1	SRR10824937	4639519	52.34	20.2759	-101.109
CFSAN099055	MPSPSA1940-3	SRR10823748	4583423	52.27	19.2683	-98.8937
CFSAN099089	MPSPSA1956-3	SRR11029549	4582586	52.27	19.2437	-98.845
CFSAN099095	MPSPSA1959-1	SRR11029577	4592360	52.3	20.4354	-101.752
CFSAN099179	MPSPSA19104-3	SRR11029482	4585350	52.31	19.1789	-98.2608
CFSAN099185	MPSPSA19107-1	SRR13657731	4588724	52.3	19.273	-98.232
CFSAN102326	MPSPSA19227-1	SRR22230668	4603590	52.33	19.2437	-98.845
CFSAN102351	MPSPSA19240-2	SRR22230581	4651192	52.35	18.723	-99.2681
CFSAN102383	MPSPSA19265	SRR22231032	4955191	52.14	19.9133	-99.3511
CFSAN102386	MPSPSA19267-1	SRR22231694	4674921	52.26	19.2593	-99.5064
CFSAN102444	MPSPSA19304-3	SRR22230408	4591086	52.29	19.2642	-99.52
CFSAN102453	MPSPSA19308-2	SRR22230427	4605507	52.26	18.8436	-99.2048
CFSAN115839	MPSPSA2054-3	SRR18545475	4605540	52.27	19.273	-98.232
CFSAN115853	MPSPSA2061-3	SRR18544651	4585148	52.3	19.1454	-98.7772
CFSAN115887	MPSPSA2070-3	SRR18544749	4951327	52.14	19.948	-99.3256
CFSAN115891	MPSPSA2071-3	SRR18544793	4950379	52.14	19.9486	-99.323
CFSAN115972	MPSPSA2091-3	SRR21786986	4951484	52.14	19.1789	-98.2608
CFSAN115999	MPSPSA2098-2	SRR22114010	4966389	52.17	19.1454	-98.7772
CFSAN121415	MPSPSA2126-1	SRR22233011	4601294	52.33	18.7816	-98.7455
CFSAN121416	MPSPSA2126-2	SRR22233006	4969041	52.17	18.7816	-98.7455
CFSAN121440	MPSPSA2146-1	SRR22234193	4596884	52.32	20.3379	-99.3484

## Sheet: Infantis-Brazil
Salmonella enterica serotype Infantis isolates from surface waters in Brazil
CFSAN number	Strain name	Run number	Genome size (bp)	GC content (%)	Latitude	Longitude
CFSAN114276	W003-34-1	SRR19846489	4549668	52.33	-22.299	-43.4539
CFSAN114283	W007-66-1	SRR19844318	4625516	52.29	-22.1751	-42.9781
CFSAN114293	W013-33-1	SRR19844367	4598858	52.28	-22.191	-42.8708
CFSAN114298	W016-45-1	SRR19846490	4678357	52.23	-22.4104	-43.3082
CFSAN114306	W023-40-1	SRR19844392	4629857	52.25	-22.3914	-43.3078
CFSAN114317	W027-24-1	SRR19846435	4548266	52.32	-22.2093	-43.0242
CFSAN114355	W034-31-1	SRR19846410	4582237	52.32	-22.1011	-42.8729
CFSAN118310	C3641RVXL1	SRR19619738	4548000	52.32	-6.84756	-38.3094
CFSAN118312	C3642RVXL1	SRR19619742	4549781	52.31	-6.84756	-38.3094
CFSAN118344	C4113RVBS1	SRR19619723	4577679	52.3	-6.92922	-35.6788
CFSAN118359	C4222TTXL2	SRR19619692	4760466	52.1	-6.85772	-35.3674
CFSAN118363	C4231RVXL2	SRR19637488	4597002	52.27	-6.86308	-35.3589
CFSAN118449	C41032TTXL1	SRR21770812	4589518	52.32	-6.98272	-38.4534
CFSAN118478	C5221TTXL1	SRR21786766	4600421	52.28	-6.85772	-35.3674
CFSAN120006	C61031RVHT2	SRR19251845	4770843	52.04	-6.98272	-38.4534
CFSAN120130	C5512RVXL1	SRR19187872	4589239	52.27	-7.43414	-35.5663
CFSAN121731	W017-12-1	SRR22175051	4690376	52.26	-22.1572	-42.7738
CFSAN121738	W183-14-1	SRR22175708	4784849	51.94	-22.2516	-42.6615
