# Supplementary material for: Unveiling the genomic landscape of Salmonella enterica serotypes Typhimurium, Newport, and Infantis in Latin American surface waters: a comparative analysis
Source: Microbiol Spectr. 2024 Mar 28;12(5):e00047-24. doi: 10.1128/spectrum.00047-24 (PMC11064523; doi:10.1128/spectrum.00047-24)
Supplement: Table S2 — Plasmid presence and absence of Salmonella enterica serotypes Typhimurium, Newport, and Infantis isolates. [file spectrum.00047-24-s0005.xlsx]

## Sheet: Typhimurium
Plasmid presence and absence in Salmonella enterica serotypes Typhimurium isolates from Latin American surface waters
CFSAN number	Country	Plasmid(s)
CFSAN114352	Brazil	Presence
CFSAN114453	Brazil	Presence
CFSAN114452	Brazil	Presence
CFSAN114278	Brazil	Presence
CFSAN114375	Brazil	Presence
CFSAN121640	Brazil	Presence
CFSAN114465	Brazil	Presence
CFSAN114337	Brazil	Presence
CFSAN114381	Brazil	Presence
CFSAN114386	Brazil	Presence
CFSAN114307	Brazil	Presence
CFSAN114430	Brazil	Presence
CFSAN114330	Brazil	Presence
CFSAN121729	Brazil	Presence
CFSAN121692	Brazil	Presence
CFSAN114305	Brazil	Presence
CFSAN100561	Chile	Presence
CFSAN122900	Chile	Absence
CFSAN117391	Chile	Presence
CFSAN097904	Chile	Presence
CFSAN117397	Chile	Presence
CFSAN103697	Chile	Presence
CFSAN122579	Chile	Presence
CFSAN109707	Chile	Presence
CFSAN117809	Chile	Presence
CFSAN100498	Chile	Presence
CFSAN121010	Chile	Presence
CFSAN120987	Chile	Presence
CFSAN117394	Chile	Presence
CFSAN119398	Chile	Presence
CFSAN098587	Chile	Presence
CFSAN125091	Chile	Presence
CFSAN109704	Chile	Presence
CFSAN100469	Chile	Presence
CFSAN103755	Chile	Presence
CFSAN124356	Chile	Absence
CFSAN122599	Chile	Presence
CFSAN122574	Chile	Presence
CFSAN098545	Chile	Presence
CFSAN103702	Chile	Presence
CFSAN117801	Chile	Presence
CFSAN097909	Chile	Presence
CFSAN097907	Chile	Presence
CFSAN097898	Chile	Presence
CFSAN122914	Chile	Presence
CFSAN117774	Chile	Presence
CFSAN117383	Chile	Presence
CFSAN103894	Chile	Presence
CFSAN097951	Chile	Presence
CFSAN117798	Chile	Presence
CFSAN109705	Chile	Presence
CFSAN098559	Chile	Presence
CFSAN121012	Chile	Presence
CFSAN122864	Chile	Presence
CFSAN097929	Chile	Presence
CFSAN103752	Chile	Presence
CFSAN097912	Chile	Presence
CFSAN117786	Chile	Presence
CFSAN117806	Chile	Presence
CFSAN103903	Chile	Presence
CFSAN103923	Chile	Presence
CFSAN125120	Chile	Presence
CFSAN125094	Chile	Presence
CFSAN117777	Chile	Presence
CFSAN117423	Chile	Presence
CFSAN117803	Chile	Presence
CFSAN119378	Chile	Presence
CFSAN097893	Chile	Presence
CFSAN117385	Chile	Presence
CFSAN116550	Chile	Presence
CFSAN119383	Chile	Presence
CFSAN109708	Chile	Presence
CFSAN103674	Chile	Presence
CFSAN098232	Chile	Presence
CFSAN124346	Chile	Presence
CFSAN119395	Chile	Presence
CFSAN097900	Chile	Presence
CFSAN103713	Chile	Presence
CFSAN121383	Mexico	Absence
CFSAN121428	Mexico	Presence
CFSAN102369	Mexico	Presence
CFSAN115674	Mexico	Presence
CFSAN115862	Mexico	Presence
CFSAN099075	Mexico	Presence
CFSAN121392	Mexico	Presence
CFSAN115776	Mexico	Presence
CFSAN121366	Mexico	Absence
CFSAN115782	Mexico	Presence
CFSAN115773	Mexico	Presence
CFSAN115919	Mexico	Presence
CFSAN121364	Mexico	Absence
CFSAN115691	Mexico	Presence
CFSAN099097	Mexico	Presence
CFSAN102304	Mexico	Presence
CFSAN099067	Mexico	Presence
CFSAN102312	Mexico	Presence
CFSAN099162	Mexico	Presence
CFSAN099024	Mexico	Presence
CFSAN115852	Mexico	Presence
CFSAN099069	Mexico	Presence
CFSAN115656	Mexico	Presence
CFSAN121384	Mexico	Presence
CFSAN115863	Mexico	Presence
CFSAN115789	Mexico	Presence
CFSAN121462	Mexico	Presence
CFSAN115665	Mexico	Presence

## Sheet: Newport
Plasmid presence and absence in Salmonella enterica serotypes Newport isolates from Latin American surface waters
CFSAN number	Country	Plasmid(s)
CFSAN114320	Brazil	Absence
CFSAN114392	Brazil	Absence
CFSAN118436	Brazil	Absence
CFSAN114412	Brazil	Absence
CFSAN114395	Brazil	Absence
CFSAN120108	Brazil	Absence
CFSAN114325	Brazil	Absence
CFSAN114422	Brazil	Absence
CFSAN114299	Brazil	Absence
CFSAN114404	Brazil	Absence
CFSAN121630	Brazil	Absence
CFSAN121624	Brazil	Absence
CFSAN118454	Brazil	Absence
CFSAN120085	Brazil	Absence
CFSAN114406	Brazil	Absence
CFSAN118413	Brazil	Absence
CFSAN114289	Brazil	Absence
CFSAN118318	Brazil	Absence
CFSAN121672	Brazil	Absence
CFSAN114351	Brazil	Absence
CFSAN121660	Brazil	Absence
CFSAN118455	Brazil	Absence
CFSAN118434	Brazil	Absence
CFSAN121635	Brazil	Absence
CFSAN120089	Brazil	Absence
CFSAN118484	Brazil	Absence
CFSAN118440	Brazil	Absence
CFSAN118465	Brazil	Absence
CFSAN120093	Brazil	Absence
CFSAN118329	Brazil	Absence
CFSAN114335	Brazil	Absence
CFSAN121670	Brazil	Absence
CFSAN121654	Brazil	Absence
CFSAN118428	Brazil	Absence
CFSAN114291	Brazil	Absence
CFSAN121678	Brazil	Absence
CFSAN118333	Brazil	Absence
CFSAN117795	Chile	Absence
CFSAN116555	Chile	Absence
CFSAN124315	Chile	Absence
CFSAN117332	Chile	Absence
CFSAN122555	Chile	Absence
CFSAN122867	Chile	Presence
CFSAN120947	Chile	Absence
CFSAN120982	Chile	Absence
CFSAN123233	Chile	Absence
CFSAN124309	Chile	Absence
CFSAN116574	Chile	Absence
CFSAN125066	Chile	Presence
CFSAN120977	Chile	Absence
CFSAN111203	Chile	Absence
CFSAN122569	Chile	Absence
CFSAN119389	Chile	Absence
CFSAN117871	Chile	Absence
CFSAN119380	Chile	Absence
CFSAN111177	Chile	Absence
CFSAN111184	Chile	Absence
CFSAN121063	Chile	Absence
CFSAN122594	Chile	Absence
CFSAN123181	Chile	Absence
CFSAN124312	Chile	Absence
CFSAN122919	Chile	Absence
CFSAN116548	Chile	Absence
CFSAN119366	Chile	Absence
CFSAN119364	Chile	Absence
CFSAN119419	Chile	Presence
CFSAN124331	Chile	Absence
CFSAN117868	Chile	Absence
CFSAN105326	Chile	Absence
CFSAN124324	Chile	Absence
CFSAN119358	Chile	Absence
CFSAN122866	Chile	Presence
CFSAN117333	Chile	Absence
CFSAN121042	Chile	Absence
CFSAN122589	Chile	Absence
CFSAN124325	Chile	Absence
CFSAN117337	Chile	Absence
CFSAN124306	Chile	Absence
CFSAN117824	Chile	Absence
CFSAN111205	Chile	Absence
CFSAN116531	Chile	Absence
CFSAN119351	Chile	Absence
CFSAN105329	Chile	Absence
CFSAN117827	Chile	Absence
CFSAN119355	Chile	Absence
CFSAN116572	Chile	Absence
CFSAN124326	Chile	Absence
CFSAN120930	Chile	Absence
CFSAN115686	Mexico	Presence
CFSAN115866	Mexico	Presence
CFSAN099038	Mexico	Absence
CFSAN099073	Mexico	Absence
CFSAN102340	Mexico	Absence
CFSAN121460	Mexico	Absence
CFSAN099016	Mexico	Absence
CFSAN121393	Mexico	Presence
CFSAN099193	Mexico	Absence
CFSAN115977	Mexico	Presence
CFSAN099112	Mexico	Absence
CFSAN102498	Mexico	Absence
CFSAN102363	Mexico	Presence
CFSAN115664	Mexico	Presence
CFSAN102382	Mexico	Absence
CFSAN099139	Mexico	Absence
CFSAN102510	Mexico	Presence
CFSAN102260	Mexico	Presence
CFSAN102430	Mexico	Absence
CFSAN099042	Mexico	Absence
CFSAN099192	Mexico	Absence
CFSAN115838	Mexico	Presence
CFSAN099091	Mexico	Absence
CFSAN115706	Mexico	Absence
CFSAN121412	Mexico	Presence
CFSAN102193	Mexico	Absence
CFSAN099113	Mexico	Absence
CFSAN115681	Mexico	Presence
CFSAN121463	Mexico	Absence
CFSAN115724	Mexico	Absence
CFSAN116005	Mexico	Presence
CFSAN115718	Mexico	Absence
CFSAN102516	Mexico	Absence
CFSAN102192	Mexico	Absence
CFSAN102281	Mexico	Absence
CFSAN102250	Mexico	Absence
CFSAN102377	Mexico	Presence
CFSAN102290	Mexico	Presence
CFSAN102242	Mexico	Absence
CFSAN102431	Mexico	Absence
CFSAN115798	Mexico	Presence
CFSAN115844	Mexico	Presence
CFSAN099077	Mexico	Presence
CFSAN102500	Mexico	Presence
CFSAN102508	Mexico	Absence
CFSAN102450	Mexico	Presence
CFSAN121388	Mexico	Absence
CFSAN115994	Mexico	Presence
CFSAN121458	Mexico	Presence
CFSAN102512	Mexico	Presence
CFSAN102517	Mexico	Presence
CFSAN115743	Mexico	Presence
CFSAN102417	Mexico	Presence
CFSAN115682	Mexico	Presence
CFSAN102408	Mexico	Absence
CFSAN099189	Mexico	Presence
CFSAN102506	Mexico	Absence
CFSAN102411	Mexico	Presence
CFSAN115669	Mexico	Absence
CFSAN115677	Mexico	Absence
CFSAN121449	Mexico	Absence
CFSAN121391	Mexico	Presence
CFSAN102353	Mexico	Absence
CFSAN099198	Mexico	Presence
CFSAN115859	Mexico	Absence
CFSAN102253	Mexico	Absence
CFSAN115846	Mexico	Absence
CFSAN121420	Mexico	Absence
CFSAN102319	Mexico	Absence
CFSAN121411	Mexico	Absence
CFSAN102246	Mexico	Absence
CFSAN099110	Mexico	Absence
CFSAN121408	Mexico	Absence

## Sheet: Infantis
Plasmid presence and absence in Salmonella enterica serotypes Infantis isolates from Latin American surface waters
CFSAN number	Country	Plasmid(s)
CFSAN114317	Brazil	Absence
CFSAN118344	Brazil	Absence
CFSAN118449	Brazil	Presence
CFSAN120130	Brazil	Absence
CFSAN118312	Brazil	Absence
CFSAN120006	Brazil	Absence
CFSAN114306	Brazil	Absence
CFSAN114355	Brazil	Absence
CFSAN121731	Brazil	Absence
CFSAN121738	Brazil	Absence
CFSAN118359	Brazil	Absence
CFSAN118363	Brazil	Absence
CFSAN114283	Brazil	Absence
CFSAN114276	Brazil	Absence
CFSAN118310	Brazil	Absence
CFSAN114298	Brazil	Absence
CFSAN114293	Brazil	Absence
CFSAN105332	Chile	Presence
CFSAN121024	Chile	Presence
CFSAN117833	Chile	Presence
CFSAN121054	Chile	Absence
CFSAN117845	Chile	Presence
CFSAN111164	Chile	Presence
CFSAN119411	Chile	Absence
CFSAN103746	Chile	Absence
CFSAN117859	Chile	Presence
CFSAN103783	Chile	Presence
CFSAN098219	Chile	Presence
CFSAN117306	Chile	Presence
CFSAN105328	Chile	Presence
CFSAN117340	Chile	Presence
CFSAN117810	Chile	Presence
CFSAN098221	Chile	Presence
CFSAN098215	Chile	Presence
CFSAN117347	Chile	Presence
CFSAN111185	Chile	Presence
CFSAN103778	Chile	Presence
CFSAN119440	Chile	Presence
CFSAN124318	Chile	Absence
CFSAN097949	Chile	Absence
CFSAN103749	Chile	Presence
CFSAN124365	Chile	Presence
CFSAN103949	Chile	Absence
CFSAN119443	Chile	Presence
CFSAN103780	Chile	Absence
CFSAN111193	Chile	Presence
CFSAN111183	Chile	Presence
CFSAN119416	Chile	Presence
CFSAN117792	Chile	Absence
CFSAN103771	Chile	Presence
CFSAN117349	Chile	Presence
CFSAN103784	Chile	Presence
CFSAN113831	Chile	Presence
CFSAN117890	Chile	Presence
CFSAN100037	Chile	Presence
CFSAN100005	Chile	Presence
CFSAN111188	Chile	Presence
CFSAN098214	Chile	Presence
CFSAN116526	Chile	Presence
CFSAN103915	Chile	Presence
CFSAN098917	Chile	Absence
CFSAN105340	Chile	Presence
CFSAN119359	Chile	Absence
CFSAN111166	Chile	Presence
CFSAN117318	Chile	Presence
CFSAN100059	Chile	Presence
CFSAN098235	Chile	Presence
CFSAN119458	Chile	Presence
CFSAN121007	Chile	Absence
CFSAN117836	Chile	Absence
CFSAN116576	Chile	Presence
CFSAN122556	Chile	Presence
CFSAN119439	Chile	Presence
CFSAN100449	Chile	Presence
CFSAN124321	Chile	Absence
CFSAN098869	Chile	Presence
CFSAN100010	Chile	Absence
CFSAN119393	Chile	Absence
CFSAN111173	Chile	Presence
CFSAN103776	Chile	Presence
CFSAN105305	Chile	Presence
CFSAN121027	Chile	Presence
CFSAN100047	Chile	Absence
CFSAN124362	Chile	Absence
CFSAN103745	Chile	Presence
CFSAN117846	Chile	Presence
CFSAN119421	Chile	Presence
CFSAN117885	Chile	Presence
CFSAN117838	Chile	Presence
CFSAN102383	Mexico	Presence
CFSAN115839	Mexico	Absence
CFSAN099179	Mexico	Absence
CFSAN115999	Mexico	Presence
CFSAN121415	Mexico	Absence
CFSAN102453	Mexico	Absence
CFSAN121416	Mexico	Presence
CFSAN121440	Mexico	Presence
CFSAN102386	Mexico	Absence
CFSAN099048	Mexico	Absence
CFSAN118478	Mexico	Absence
CFSAN102351	Mexico	Absence
CFSAN099185	Mexico	Absence
CFSAN099012	Mexico	Absence
CFSAN115853	Mexico	Presence
CFSAN115972	Mexico	Presence
CFSAN099089	Mexico	Absence
CFSAN099055	Mexico	Absence
CFSAN099095	Mexico	Absence
CFSAN115887	Mexico	Presence
CFSAN102444	Mexico	Absence
CFSAN102326	Mexico	Absence
CFSAN115891	Mexico	Presence
