# Supplementary material for: Unveiling the genomic landscape of Salmonella enterica serotypes Typhimurium, Newport, and Infantis in Latin American surface waters: a comparative analysis
Source: Microbiol Spectr. 2024 Mar 28;12(5):e00047-24. doi: 10.1128/spectrum.00047-24 (PMC11064523; doi:10.1128/spectrum.00047-24)
Supplement: Table S4 — Sequence types of Salmonella enterica serotypes Typhimurium, Newport, and Infantis isolates. [file spectrum.00047-24-s0007.xlsx]

## Sheet: Typhimurium
Sequence types of Salmonella enterica serotypes Typhimurium isolates from Latin American surface waters
CFSAN number	Country	Sequence type
CFSAN114330	Brazil	19
CFSAN114278	Brazil	19
CFSAN114453	Brazil	19
CFSAN121729	Brazil	19
CFSAN121692	Brazil	19
CFSAN114337	Brazil	19
CFSAN114307	Brazil	19
CFSAN121640	Brazil	19
CFSAN114430	Brazil	19
CFSAN114305	Brazil	19
CFSAN114352	Brazil	19
CFSAN114375	Brazil	19
CFSAN114452	Brazil	19
CFSAN114386	Brazil	19
CFSAN114381	Brazil	19
CFSAN114465	Brazil	19
CFSAN097904	Chile	19
CFSAN122599	Chile	19
CFSAN117774	Chile	99
CFSAN100561	Chile	99
CFSAN119378	Chile	19
CFSAN117385	Chile	99
CFSAN109708	Chile	99
CFSAN100498	Chile	34
CFSAN100469	Chile	19
CFSAN119398	Chile	19
CFSAN119395	Chile	19
CFSAN122579	Chile	19
CFSAN097907	Chile	99
CFSAN117806	Chile	19
CFSAN117801	Chile	19
CFSAN117394	Chile	99
CFSAN097900	Chile	99
CFSAN098587	Chile	99
CFSAN103894	Chile	19
CFSAN103697	Chile	99
CFSAN103752	Chile	19
CFSAN103755	Chile	34
CFSAN097929	Chile	19
CFSAN125091	Chile	19
CFSAN103923	Chile	19
CFSAN124356	Chile	19
CFSAN097893	Chile	99
CFSAN103903	Chile	19
CFSAN097898	Chile	99
CFSAN117383	Chile	99
CFSAN098545	Chile	99
CFSAN125120	Chile	19
CFSAN109707	Chile	99
CFSAN122914	Chile	19
CFSAN124346	Chile	19
CFSAN097909	Chile	99
CFSAN122864	Chile	19
CFSAN117397	Chile	19
CFSAN097912	Chile	99
CFSAN125094	Chile	19
CFSAN122574	Chile	19
CFSAN098232	Chile	19
CFSAN103702	Chile	19
CFSAN116550	Chile	19
CFSAN097951	Chile	19
CFSAN117803	Chile	19
CFSAN103713	Chile	99
CFSAN121010	Chile	19
CFSAN120987	Chile	19
CFSAN117777	Chile	19
CFSAN117809	Chile	19
CFSAN122900	Chile	19
CFSAN098559	Chile	19
CFSAN103674	Chile	19
CFSAN109704	Chile	19
CFSAN117423	Chile	19
CFSAN117391	Chile	99
CFSAN117798	Chile	19
CFSAN117786	Chile	19
CFSAN109705	Chile	99
CFSAN121012	Chile	19
CFSAN119383	Chile	99
CFSAN115862	Mexico	213
CFSAN115863	Mexico	213
CFSAN099075	Mexico	213
CFSAN121364	Mexico	19
CFSAN121392	Mexico	19
CFSAN121366	Mexico	19
CFSAN115852	Mexico	213
CFSAN115919	Mexico	213
CFSAN115773	Mexico	99
CFSAN115656	Mexico	99
CFSAN102304	Mexico	213
CFSAN121384	Mexico	19
CFSAN099097	Mexico	2072
CFSAN115776	Mexico	99
CFSAN102312	Mexico	213
CFSAN099024	Mexico	213
CFSAN115674	Mexico	213
CFSAN102369	Mexico	19
CFSAN121383	Mexico	19
CFSAN115691	Mexico	213
CFSAN099069	Mexico	213
CFSAN115665	Mexico	213
CFSAN121462	Mexico	19
CFSAN121428	Mexico	19
CFSAN099067	Mexico	213
CFSAN099162	Mexico	213
CFSAN115789	Mexico	99
CFSAN115782	Mexico	213

## Sheet: Newport
Sequence types of Salmonella enterica serotypes Newport isolates from Latin American surface waters
CFSAN number	Country	Sequence type
CFSAN121635	Brazil	45
CFSAN121654	Brazil	2370
CFSAN120108	Brazil	164
CFSAN114395	Brazil	2370
CFSAN114406	Brazil	2370
CFSAN118413	Brazil	164
CFSAN114299	Brazil	2370
CFSAN114289	Brazil	2370
CFSAN118465	Brazil	118
CFSAN121672	Brazil	45
CFSAN121678	Brazil	45
CFSAN120089	Brazil	164
CFSAN121660	Brazil	45
CFSAN114404	Brazil	2370
CFSAN121624	Brazil	45
CFSAN121630	Brazil	45
CFSAN118436	Brazil	164
CFSAN114392	Brazil	2370
CFSAN118455	Brazil	118
CFSAN120093	Brazil	164
CFSAN120085	Brazil	164
CFSAN114291	Brazil	2370
CFSAN118318	Brazil	118
CFSAN114320	Brazil	45
CFSAN114335	Brazil	2370
CFSAN114351	Brazil	2370
CFSAN118454	Brazil	118
CFSAN114325	Brazil	2370
CFSAN114422	Brazil	2370
CFSAN118484	Brazil	118
CFSAN118428	Brazil	164
CFSAN118333	Brazil	164
CFSAN118434	Brazil	164
CFSAN121670	Brazil	2370
CFSAN118329	Brazil	164
CFSAN114412	Brazil	2370
CFSAN118440	Brazil	164
CFSAN124306	Chile	31
CFSAN120947	Chile	118
CFSAN117337	Chile	118
CFSAN119364	Chile	31
CFSAN123233	Chile	31
CFSAN121042	Chile	31
CFSAN119351	Chile	31
CFSAN120930	Chile	118
CFSAN117824	Chile	31
CFSAN117332	Chile	118
CFSAN116574	Chile	118
CFSAN119366	Chile	31
CFSAN119380	Chile	31
CFSAN124324	Chile	31
CFSAN116548	Chile	118
CFSAN120982	Chile	31
CFSAN124309	Chile	31
CFSAN119355	Chile	31
CFSAN117868	Chile	118
CFSAN111177	Chile	31
CFSAN105329	Chile	118
CFSAN119419	Chile	118
CFSAN123181	Chile	31
CFSAN117827	Chile	31
CFSAN122589	Chile	31
CFSAN124312	Chile	31
CFSAN125066	Chile	132
CFSAN122594	Chile	31
CFSAN122867	Chile	31
CFSAN122919	Chile	31
CFSAN124326	Chile	31
CFSAN117333	Chile	31
CFSAN116572	Chile	118
CFSAN120977	Chile	31
CFSAN124331	Chile	31
CFSAN122866	Chile	31
CFSAN124315	Chile	31
CFSAN119358	Chile	31
CFSAN116555	Chile	31
CFSAN111205	Chile	118
CFSAN124325	Chile	31
CFSAN116531	Chile	118
CFSAN111203	Chile	118
CFSAN122569	Chile	31
CFSAN122555	Chile	31
CFSAN111184	Chile	31
CFSAN117795	Chile	31
CFSAN119389	Chile	31
CFSAN121063	Chile	31
CFSAN117871	Chile	118
CFSAN105326	Chile	118
CFSAN115681	Mexico	132
CFSAN102498	Mexico	45
CFSAN102508	Mexico	118
CFSAN115844	Mexico	132
CFSAN102363	Mexico	132
CFSAN121411	Mexico	132
CFSAN121388	Mexico	45
CFSAN121449	Mexico	45
CFSAN102340	Mexico	2370
CFSAN099192	Mexico	118
CFSAN102260	Mexico	132
CFSAN102517	Mexico	132
CFSAN115743	Mexico	118
CFSAN121391	Mexico	132
CFSAN121393	Mexico	132
CFSAN102450	Mexico	118
CFSAN099091	Mexico	118
CFSAN121412	Mexico	132
CFSAN099110	Mexico	7815
CFSAN102242	Mexico	118
CFSAN121408	Mexico	2370
CFSAN102506	Mexico	118
CFSAN115846	Mexico	45
CFSAN099139	Mexico	118
CFSAN102290	Mexico	132
CFSAN115859	Mexico	118
CFSAN102512	Mexico	132
CFSAN115706	Mexico	2370
CFSAN115838	Mexico	132
CFSAN099038	Mexico	118
CFSAN102408	Mexico	45
CFSAN115798	Mexico	132
CFSAN099193	Mexico	118
CFSAN115866	Mexico	118
CFSAN115977	Mexico	132
CFSAN116005	Mexico	132
CFSAN121458	Mexico	132
CFSAN099042	Mexico	118
CFSAN102250	Mexico	118
CFSAN121463	Mexico	2370
CFSAN121420	Mexico	2370
CFSAN099112	Mexico	45
CFSAN099198	Mexico	132
CFSAN102319	Mexico	132
CFSAN102377	Mexico	132
CFSAN102431	Mexico	118
CFSAN115718	Mexico	2370
CFSAN115686	Mexico	132
CFSAN102246	Mexico	118
CFSAN115677	Mexico	45
CFSAN102516	Mexico	118
CFSAN115664	Mexico	132
CFSAN099077	Mexico	118
CFSAN115724	Mexico	2370
CFSAN099113	Mexico	7815
CFSAN102500	Mexico	132
CFSAN102417	Mexico	118
CFSAN102193	Mexico	118
CFSAN102411	Mexico	132
CFSAN099016	Mexico	132
CFSAN102510	Mexico	132
CFSAN102281	Mexico	118
CFSAN102430	Mexico	118
CFSAN102192	Mexico	118
CFSAN121460	Mexico	45
CFSAN099189	Mexico	132
CFSAN102353	Mexico	2370
CFSAN115682	Mexico	132
CFSAN115669	Mexico	118
CFSAN102382	Mexico	118
CFSAN099073	Mexico	132
CFSAN102253	Mexico	118
CFSAN115994	Mexico	132

## Sheet: Infantis
Sequence types of Salmonella enterica serotypes Infantis isolates from Latin American surface waters
CFSAN number	Country	Sequence type
CFSAN114306	Brazil	1032
CFSAN120006	Brazil	32
CFSAN114293	Brazil	32
CFSAN118478	Brazil	32
CFSAN118359	Brazil	32
CFSAN114317	Brazil	32
CFSAN121731	Brazil	1032
CFSAN118312	Brazil	32
CFSAN118363	Brazil	32
CFSAN114276	Brazil	32
CFSAN114283	Brazil	32
CFSAN118449	Brazil	32
CFSAN118310	Brazil	32
CFSAN118344	Brazil	32
CFSAN121738	Brazil	32
CFSAN120130	Brazil	32
CFSAN114298	Brazil	1032
CFSAN121024	Chile	32
CFSAN124318	Chile	32
CFSAN117349	Chile	32
CFSAN098221	Chile	32
CFSAN117845	Chile	32
CFSAN105305	Chile	32
CFSAN098219	Chile	32
CFSAN103745	Chile	32
CFSAN117890	Chile	32
CFSAN124362	Chile	9835
CFSAN119443	Chile	32
CFSAN121027	Chile	-
CFSAN119421	Chile	32
CFSAN117810	Chile	32
CFSAN119440	Chile	32
CFSAN124321	Chile	32
CFSAN100037	Chile	32
CFSAN100449	Chile	32
CFSAN103749	Chile	32
CFSAN100047	Chile	32
CFSAN119458	Chile	32
CFSAN119359	Chile	32
CFSAN098214	Chile	32
CFSAN103776	Chile	32
CFSAN116526	Chile	32
CFSAN103949	Chile	32
CFSAN111193	Chile	32
CFSAN111188	Chile	32
CFSAN111164	Chile	32
CFSAN116576	Chile	32
CFSAN119439	Chile	32
CFSAN113831	Chile	32
CFSAN121054	Chile	32
CFSAN117838	Chile	32
CFSAN105340	Chile	32
CFSAN117340	Chile	32
CFSAN117792	Chile	32
CFSAN100010	Chile	32
CFSAN100059	Chile	32
CFSAN121007	Chile	32
CFSAN098917	Chile	32
CFSAN119393	Chile	32
CFSAN100005	Chile	32
CFSAN117318	Chile	32
CFSAN119411	Chile	32
CFSAN117846	Chile	32
CFSAN105332	Chile	32
CFSAN117306	Chile	32
CFSAN098215	Chile	32
CFSAN103784	Chile	32
CFSAN117836	Chile	32
CFSAN097949	Chile	32
CFSAN111183	Chile	32
CFSAN103778	Chile	32
CFSAN103746	Chile	32
CFSAN117859	Chile	32
CFSAN103783	Chile	32
CFSAN103915	Chile	32
CFSAN111166	Chile	32
CFSAN098235	Chile	32
CFSAN111173	Chile	32
CFSAN103780	Chile	32
CFSAN117885	Chile	32
CFSAN103771	Chile	32
CFSAN105328	Chile	32
CFSAN122556	Chile	32
CFSAN117833	Chile	32
CFSAN111185	Chile	32
CFSAN117347	Chile	32
CFSAN124365	Chile	32
CFSAN098869	Chile	32
CFSAN121440	Mexico	32
CFSAN099185	Mexico	32
CFSAN102383	Mexico	32
CFSAN099012	Mexico	32
CFSAN099095	Mexico	32
CFSAN121415	Mexico	32
CFSAN115887	Mexico	32
CFSAN102326	Mexico	32
CFSAN099179	Mexico	32
CFSAN115839	Mexico	32
CFSAN102453	Mexico	32
CFSAN114355	Mexico	32
CFSAN115891	Mexico	32
CFSAN119416	Mexico	32
CFSAN121416	Mexico	32
CFSAN102386	Mexico	32
CFSAN115853	Mexico	32
CFSAN102444	Mexico	32
CFSAN099089	Mexico	32
CFSAN102351	Mexico	32
CFSAN099048	Mexico	32
CFSAN099055	Mexico	32
CFSAN115999	Mexico	32
CFSAN115972	Mexico	32
